# Supplementary material for: Soil C, N, and P distribution as affected by plant communities in the Yellow River Delta, China
Source: PLoS One. 2019 Dec 20;14(12):e0226887. doi: 10.1371/journal.pone.0226887 (PMC6924685; doi:10.1371/journal.pone.0226887)
Supplement: S1 File — (XLS) [file pone.0226887.s001.xls]

## Sheet: Fig.2
Fig. 2. The distribution of SOC concentration at varying soil depths and average SOC concentration in the 0-60 cm layer;
Spring								Summer									Autumn
		Soil organic carbon (g kg-1)								Soil organic carbon (g kg-1)								Soil organic carbon (g kg-1)
Plant communities	Soil depth (cm)	Ⅰ	Ⅱ	Ⅲ	Ⅳ	Mean		Plant communities	Soil depth (cm)	Ⅰ	Ⅱ	Ⅲ	Ⅳ	Mean			Soil depth (cm)	Ⅰ	Ⅱ	Ⅲ	Ⅳ	Mean
AG	0-10	6.34208	6.97672	6.53105	6.46657	6.57911		AG	0-10	5.25526	6.7315	5.96816	6.49635	6.11282		AG	0-10	6.58472	6.49627	6.23973	6.45691	6.44441
	10-20	5.04612	5.07139	4.94361	5.00594	5.01676			10-20	3.79281	4.78138	3.99441	4.25217	4.20519			10-20	4.46812	4.49414	4.3542	4.46549	4.44549
	20-30	3.70454	3.74916	3.84781	3.75356	3.76377			20-30	4.13684	4.21945	4.18285	3.99268	4.13295			20-30	4.13456	4.10549	4.07117	4.18374	4.12374
	30-40	1.45057	1.36868	1.55347	1.33386	1.42665			30-40	2.73013	2.69634	2.87052	3.04977	2.83669			30-40	3.06432	2.88509	3.00728	2.85223	2.95223
	40-50	0.921986	0.88257	0.914601	0.894056	0.903303			40-50	1.81605	1.86641	1.84671	1.89	1.85479			40-50	1.13271	1.25496	1.36841	1.25203	1.25203
	50-60	1.32847	1.55543	1.2503	1.38004	1.37856			50-60	1.17723	1.1142	1.10617	1.08604	1.12091			50-60	1.27979	1.17639	1.29797	1.22513	1.24482
	Mean	3.1323	3.26732	3.17348	3.13901	3.17803			Mean	3.15139	3.56821	3.32814	3.46117	3.37722			Mean	3.44404	3.40206	3.38979	3.40592	3.41045
	Soil depth (cm)	Ⅰ	Ⅱ	Ⅲ	Ⅳ	Mean			Soil depth (cm)	Ⅰ	Ⅱ	Ⅲ	Ⅳ	Mean			Soil depth (cm)	Ⅰ	Ⅱ	Ⅲ	Ⅳ	Mean
CT	0-10	8.23963	8.4392	8.46566	8.3315	8.36899		CT	0-10	10.6499	10.3495	10.1067	8.88396	9.99752		CT	0-10	10.6499	11.4439	12.287	11.1936	11.3936
	10-20	3.65081	3.6186	3.35716	4.08899	3.67889			10-20	8.45069	8.03358	6.66012	7.52538	7.66744			10-20	7.39097	7.31776	7.30136	7.36337	7.34337
	20-30	2.42153	2.31284	2.28154	2.40077	2.35417			20-30	3.69495	3.60973	3.4965	2.87243	3.4184			20-30	3.40266	3.37522	3.39439	3.36409	3.38409
	30-40	2.2361	2.27819	2.28843	2.17934	2.24551			30-40	2.11873	2.01294	2.19768	2.12239	2.11294			30-40	2.0829	2.15299	2.21034	2.03208	2.11958
	40-50	3.09437	2.76439	2.73206	2.69926	2.82252			40-50	1.57851	2.15431	3.0364	2.50011	2.31733			40-50	1.95858	1.93577	2.038	2.02745	1.98995
	50-60	3.22047	3.36451	3.59437	3.28946	3.3672			50-60	1.72057	2.38505	4.36015	3.65154	3.02933			50-60	2.22119	2.20126	2.1696	2.19735	2.19735
	Mean	3.81049	3.79629	3.78653	3.83155	3.80622			Mean	4.70223	4.75752	4.97626	4.59263	4.75716			Mean	4.6177	4.73781	4.90012	4.69632	4.73799
	Soil depth (cm)	Ⅰ	Ⅱ	Ⅲ	Ⅳ	Mean			Soil depth (cm)	Ⅰ	Ⅱ	Ⅲ	Ⅳ	Mean			Soil depth (cm)	Ⅰ	Ⅱ	Ⅲ	Ⅳ	Mean
LF	0-10	7.85583	7.6525	8.54643	8.4837	8.13462		LF	0-10	11.8778	11.5583	12.1081	11.4142	11.7396		LF	0-10	9.50612	9.61215	9.25561	9.59129	9.49129
	10-20	5.17008	4.82881	5.44727	5.18377	5.15748			10-20	5.15232	5.77313	5.24863	5.11378	5.32197			10-20	3.58597	3.74089	3.6108	3.91255	3.71255
	20-30	3.13991	3.28175	3.52115	3.53335	3.36904			20-30	3.89288	4.28027	4.38829	3.97059	4.13301			20-30	2.58977	2.3549	2.1074	2.35069	2.35069
	30-40	2.20606	1.56858	1.9589	1.74136	1.86873			30-40	2.84386	2.57132	2.65036	2.58934	2.66372			30-40	1.06653	0.869821	0.828625	1.05499	0.954991
	40-50	1.7238	1.8026	1.73962	1.80808	1.76852			40-50	2.12186	2.17495	2.07955	1.93022	2.07664			40-50	1.72531	1.47907	2.09023	1.8982	1.7982
	50-60	2.21207	2.08521	2.25512	2.4526	2.25125			50-60	1.86771	1.9189	1.96892	1.87737	1.90823			50-60	2.74311	2.30298	1.87251	2.57287	2.37287
	Mean	3.71796	3.53658	3.91142	3.86714	3.75827			Mean	4.62608	4.71282	4.74065	4.48259	4.64053			Mean	3.53613	3.3933	3.2942	3.56343	3.44677
	Soil depth (cm)	Ⅰ	Ⅱ	Ⅲ	Ⅳ	Mean			Soil depth (cm)	Ⅰ	Ⅱ	Ⅲ	Ⅳ	Mean			Soil depth (cm)	Ⅰ	Ⅱ	Ⅲ	Ⅳ	Mean
CF	0-10	4.90906	4.8157	5.00644	5.42092	5.03803		CF	0-10	6.44076	6.32081	6.40879	6.25678	6.35678		CF	0-10	5.21343	5.34345	5.19454	5.11714	5.21714
	10-20	4.18704	4.47033	4.16501	5.91957	4.68549			10-20	4.67875	4.43776	4.49063	4.40238	4.50238			10-20	5.0501	4.93014	4.9431	4.85778	4.94528
	20-30	1.73364	1.50431	1.372	1.32807	1.48451			20-30	2.10426	2.10573	2.0886	2.1212	2.10495			20-30	3.17091	2.96115	2.99466	3.17558	3.07558
	30-40	1.43088	1.59748	1.56404	1.10062	1.42326			30-40	1.87003	1.66924	1.6134	1.58422	1.68422			30-40	1.73648	2.08537	1.73533	1.71906	1.81906
	40-50	2.29473	3.11948	2.04196	1.40869	2.21621			40-50	2.39458	2.27695	2.18552	2.15235	2.25235			40-50	2.58301	2.72524	2.48826	2.53217	2.58217
	50-60	2.1326	1.64328	2.46029	2.5268	2.19074			50-60	3.16452	3.31521	3.11614	3.15863	3.18863			50-60	3.20943	3.3038	3.37813	3.29712	3.29712
	Mean	2.78133	2.85843	2.76829	2.95078	2.83971			Mean	3.44215	3.35428	3.31718	3.27926	3.34822			Mean	3.49389	3.55819	3.45567	3.44981	3.48939

## Sheet: Fig.3
Fig. 3. The distribution of soil TN concentration at varying soil depths and average soil TN concentration in the 0-60 cm layer;
Spring								Summer									Autumn
		Soil total nitrogen (g kg-1)								Soil total nitrogen (g kg-1)								Soil total nitrogen (g kg-1)
Plant communities	Soil depth (cm)	Ⅰ	Ⅱ	Ⅲ	Ⅳ	Mean		Plant communities	Soil depth (cm)	Ⅰ	Ⅱ	Ⅲ	Ⅳ	Mean		Plant communities	Soil depth (cm)	Ⅰ	Ⅱ	Ⅲ	Ⅳ	Mean
AG	0-10	0.690778	0.755677	0.735391	0.701382	0.720807		AG	0-10	0.703982	0.863108	0.735706	0.791702	0.773624		AG	0-10	0.690656	0.665985	0.668474	0.713866	0.684745
	10-20	0.575061	0.593879	0.587029	0.561879	0.579462			10-20	0.501387	0.550001	0.554215	0.594956	0.55014			10-20	0.455204	0.444927	0.460671	0.474143	0.458736
	20-30	0.386761	0.391422	0.390585	0.387765	0.389133			20-30	0.450214	0.428687	0.48686	0.495152	0.465228			20-30	0.375296	0.353154	0.375428	0.390653	0.373633
	30-40	0.223615	0.219847	0.227252	0.218538	0.222313			30-40	0.339267	0.376427	0.347961	0.341993	0.351412			30-40	0.286903	0.286475	0.281479	0.309964	0.291205
	40-50	0.229388	0.209732	0.215688	0.213501	0.217077			40-50	0.266383	0.255035	0.301983	0.32701	0.287603			40-50	0.143537	0.166599	0.192556	0.169542	0.168058
	50-60	0.329703	0.314592	0.265633	0.323546	0.308368			50-60	0.267274	0.23979	0.233021	0.245872	0.246489			50-60	0.193537	0.196599	0.192556	0.169542	0.188058
	Mean	0.405884	0.414191	0.403596	0.401102	0.406194			Mean	0.421418	0.452175	0.443291	0.466114	0.445749			Mean	0.357522	0.35229	0.361861	0.371285	0.360739
	Soil depth (cm)	Ⅰ	Ⅱ	Ⅲ	Ⅳ	Mean			Soil depth (cm)	Ⅰ	Ⅱ	Ⅲ	Ⅳ	Mean			Soil depth (cm)	Ⅰ	Ⅱ	Ⅲ	Ⅳ	Mean
CT	0-10	0.817088	0.81042	0.813685	0.817939	0.814783		CT	0-10	1.04027	1.07221	0.93491	0.773716	0.955276		CT	0-10	1.06242	1.10605	1.12874	1.1124	1.1024
	10-20	0.373126	0.378465	0.364116	0.407145	0.380713			10-20	0.832126	0.823316	0.664134	0.587931	0.726877			10-20	0.726461	0.740584	0.737098	0.721381	0.731381
	20-30	0.266358	0.263273	0.266394	0.274866	0.267723			20-30	0.399129	0.368198	0.403645	0.302347	0.36833			20-30	0.336526	0.344901	0.336981	0.352803	0.342803
	30-40	0.196057	0.214601	0.241259	0.217217	0.217284			30-40	0.266272	0.262193	0.260877	0.235413	0.256189			30-40	0.24776	0.234906	0.253368	0.232011	0.242011
	40-50	0.306489	0.293988	0.228015	0.374594	0.300771			40-50	0.204612	0.253526	0.347926	0.28839	0.273613			40-50	0.248279	0.228096	0.232414	0.236263	0.236263
	50-60	0.352567	0.338017	0.358939	0.352566	0.350522			50-60	0.207525	0.316897	0.554288	0.432082	0.377698			50-60	0.253371	0.249573	0.23735	0.231098	0.242848
	Mean	0.385281	0.383127	0.378735	0.407388	0.388633			Mean	0.491656	0.516056	0.52763	0.436647	0.492997			Mean	0.479136	0.484018	0.487658	0.480993	0.482951
	Soil depth (cm)	Ⅰ	Ⅱ	Ⅲ	Ⅳ	Mean			Soil depth (cm)	Ⅰ	Ⅱ	Ⅲ	Ⅳ	Mean			Soil depth (cm)	Ⅰ	Ⅱ	Ⅲ	Ⅳ	Mean
LF	0-10	0.952793	0.941897	1.14167	1.06341	1.02494		LF	0-10	1.58619	1.39304	1.4223	1.60942	1.50274		LF	0-10	0.928097	0.970183	0.931253	0.956511	0.946511
	10-20	0.373274	0.343184	0.40901	0.389785	0.378813			10-20	0.461307	0.492425	0.415889	0.452931	0.455638			10-20	0.419256	0.39155	0.534074	0.448293	0.448293
	20-30	0.25784	0.230361	0.235317	0.276798	0.250079			20-30	0.342219	0.383186	0.3837	0.340818	0.362481			20-30	0.321513	0.270473	0.287519	0.319835	0.299835
	30-40	0.174561	0.122014	0.163874	0.14143	0.15047			30-40	0.289518	0.285365	0.293033	0.260296	0.282053			30-40	0.202467	0.155479	0.140083	0.192676	0.172676
	40-50	0.122826	0.134451	0.143403	0.158289	0.139742			40-50	0.226972	0.209539	0.225585	0.202471	0.216142			40-50	0.192551	0.201636	0.272659	0.262282	0.232282
	50-60	0.224855	0.195958	0.203596	0.228862	0.213318			50-60	0.188236	0.185823	0.195979	0.178346	0.187096			50-60	0.365147	0.343232	0.236744	0.341708	0.321708
	Mean	0.351025	0.327977	0.382812	0.376429	0.359561			Mean	0.51574	0.491564	0.489414	0.50738	0.501024			Mean	0.404839	0.388759	0.400389	0.420218	0.403551
	Soil depth (cm)	Ⅰ	Ⅱ	Ⅲ	Ⅳ	Mean			Soil depth (cm)	Ⅰ	Ⅱ	Ⅲ	Ⅳ	Mean			Soil depth (cm)	Ⅰ	Ⅱ	Ⅲ	Ⅳ	Mean
CF	0-10	0.539224	0.544627	0.605637	0.639184	0.582168		CF	0-10	0.688565	0.764774	0.713466	0.720067	0.721718		CF	0-10	0.480626	0.533492	0.529593	0.541237	0.521237
	10-20	0.481647	0.503572	0.660773	0.636344	0.570584			10-20	0.52519	0.616724	0.451198	0.531037	0.531037			10-20	0.507584	0.554244	0.462867	0.534898	0.514898
	20-30	0.255082	0.215885	0.20756	0.210661	0.222297			20-30	0.268945	0.285606	0.276407	0.276986	0.276986			20-30	0.316931	0.325726	0.351103	0.35792	0.33792
	30-40	0.202007	0.234003	0.196534	0.168874	0.200354			30-40	0.20053	0.204777	0.19429	0.183199	0.195699			30-40	0.172396	0.186475	0.166885	0.145792	0.167887
	40-50	0.300049	0.408838	0.291153	0.182514	0.295639			40-50	0.278479	0.25618	0.283044	0.26509	0.270698			40-50	0.252622	0.301583	0.241848	0.238685	0.258685
	50-60	0.288575	0.215927	0.415069	0.349498	0.317267			50-60	0.41728	0.42137	0.370385	0.416345	0.406345			50-60	0.311358	0.325096	0.352329	0.342927	0.332927
	Mean	0.344431	0.353809	0.396121	0.364513	0.364718			Mean	0.396498	0.424905	0.381465	0.398787	0.400414			Mean	0.340253	0.371103	0.350771	0.360243	0.355592

## Sheet: Fig.4
Fig. 4. The distribution of soil AP concentration at varying soil depths and average soil AP concentration in the 0-60 cm layer;
Spring								Summer									Autumn
		Soil Available Phosphorus (mg kg-1)								Soil Available Phosphorus (mg kg-1)								Soil Available Phosphorus (mg kg-1)
Plant communities	Soil depth (cm)	Ⅰ	Ⅱ	Ⅲ	Ⅳ	Mean		Plant communities	Soil depth (cm)	Ⅰ	Ⅱ	Ⅲ	Ⅳ	Mean		Plant communities	Soil depth (cm)	Ⅰ	Ⅱ	Ⅲ	Ⅳ	Mean
AG	0-10	3.5324	2.98943	3.38597	2.74675	3.16364		AG	0-10	6.64787	4.07975	6.73514	7.71581	6.29464		AG	0-10	4.7529	5.13327	4.88669	4.75081	4.88092
	10-20	2.07987	2.15435	2.02641	2.65163	2.22807			10-20	3.13605	4.27329	4.37566	6.09478	4.46994			10-20	3.51896	3.23249	3.421	3.5231	3.42389
	20-30	1.65136	1.55638	1.77413	1.96812	1.7375			20-30	3.58673	3.71679	3.79943	3.08505	3.547			20-30	4.63166	4.67327	3.6225	4.5751	4.37563
	30-40	1.7085	1.89495	1.71917	1.13259	1.6138			30-40	3.18682	3.04583	2.28766	3.08745	2.90194			30-40	3.32851	3.24115	2.48014	3.13499	3.0462
	40-50	1.91216	1.61252	1.62585	1.86403	1.75364			40-50	1.3454	1.58503	2.27016	1.49042	1.67275			40-50	2.30374	2.29933	2.30153	2.29015	2.29869
	50-60	0.963595	1.13684	0.87221	1.30309	1.06893			50-60	1.24439	1.42541	1.92399	2.24514	1.70973			50-60	2.4801	2.60635	2.29296	2.78931	2.54218
	Mean	1.97465	1.89074	1.90062	1.94437	1.9276			Mean	3.19121	3.02102	3.56534	3.95311	3.43267			Mean	3.50264	3.53098	3.16747	3.51058	3.42792
	Soil depth (cm)	Ⅰ	Ⅱ	Ⅲ	Ⅳ	Mean			Soil depth (cm)	Ⅰ	Ⅱ	Ⅲ	Ⅳ	Mean			Soil depth (cm)	Ⅰ	Ⅱ	Ⅲ	Ⅳ	Mean
CT	0-10	7.53477	9.3208	8.46375	8.76969	8.52225		CT	0-10	8.18411	9.12331	10.4665	7.89747	8.91785		CT	0-10	5.91609	5.82417	4.58474	5.43167	5.43917
	10-20	4.67194	4.57833	4.10761	4.76529	4.5308			10-20	5.7021	5.70422	5.459	5.9477	5.70326			10-20	3.2897	3.95781	3.34136	3.52962	3.52962
	20-30	4.10494	3.06132	3.73044	2.96106	3.46444			20-30	3.13819	3.72259	4.12831	3.2881	3.5693			20-30	2.9121	2.81938	2.34549	2.35899	2.60899
	30-40	4.04284	2.58688	2.58853	3.35301	3.14282			30-40	1.85373	1.30224	1.7209	1.77401	1.66272			30-40	2.10712	1.91453	1.49362	1.50509	1.75509
	40-50	4.09999	4.13337	3.934	4.22118	4.09714			40-50	2.05142	2.19282	1.82745	1.3836	1.86382			40-50	1.869	1.75211	1.92005	1.88703	1.85705
	50-60	6.31978	6.36254	6.68938	7.77325	6.78624			50-60	3.70836	3.68147	3.74454	3.42868	3.64076			50-60	1.45292	1.8328	1.83374	1.83981	1.73982
	Mean	5.12904	5.00721	4.91895	5.30725	5.09061			Mean	4.10632	4.28777	4.55779	3.95326	4.22628			Mean	2.92449	3.0168	2.5865	2.7587	2.82162
	Soil depth (cm)	Ⅰ	Ⅱ	Ⅲ	Ⅳ	Mean			Soil depth (cm)	Ⅰ	Ⅱ	Ⅲ	Ⅳ	Mean			Soil depth (cm)	Ⅰ	Ⅱ	Ⅲ	Ⅳ	Mean
LF	0-10	4.28764	3.24251	4.47732	5.03743	4.26123		LF	0-10	2.39597	3.99848	3.9917	2.28839	3.16863		LF	0-10	4.95662	5.28383	3.81216	4.63902	4.67291
	10-20	2.56903	2.85823	1.628	1.81866	2.21848			10-20	3.18568	3.05617	3.79702	3.55016	3.39726			10-20	3.89759	2.57617	2.86832	2.85736	3.04986
	20-30	1.90969	1.53238	1.24752	1.90824	1.64946			20-30	2.96042	3.01091	3.27937	3.41766	3.16709			20-30	3.04364	4.26172	2.56832	3.36122	3.30872
	30-40	2.47574	1.52748	1.72132	2.19351	1.97951			30-40	2.96192	3.16877	2.0895	2.39925	2.65486			30-40	3.55524	3.19011	2.58691	2.72075	3.01325
	40-50	1.90779	1.90826	1.81433	1.71724	1.83691			40-50	1.20735	1.77264	1.71498	1.39645	1.52286			40-50	3.22156	3.07189	3.02293	3.2381	3.13862
	50-60	2.09848	2.10022	1.90983	2.09929	2.05196			50-60	1.30147	1.11281	2.09397	1.03444	1.38567			50-60	2.53139	2.59136	2.54516	2.68931	2.5893
	Mean	2.5414	2.19485	2.13305	2.4624	2.33292			Mean	2.33547	2.68663	2.82776	2.34773	2.5494			Mean	3.53434	3.49585	2.90063	3.25096	3.29545
	Soil depth (cm)	Ⅰ	Ⅱ	Ⅲ	Ⅳ	Mean			Soil depth (cm)	Ⅰ	Ⅱ	Ⅲ	Ⅳ	Mean			Soil depth (cm)	Ⅰ	Ⅱ	Ⅲ	Ⅳ	Mean
CF	0-10	4.4823	4.81692	4.60543	4.81751	4.68054		CF	0-10	9.51014	9.3947	9.2239	9.64351	9.44306		CF	0-10	7.79924	8.75039	6.75702	7.63509	7.73543
	10-20	4.18008	3.95744	3.56252	3.22984	3.73247			10-20	5.72082	5.61626	4.80054	5.51407	5.41292			10-20	6.93768	8.55642	7.9034	7.9321	7.8324
	20-30	1.53438	1.86342	0.96421	1.15419	1.37905			20-30	2.71954	2.63421	2.53124	2.65098	2.63399			20-30	3.99543	5.88787	3.63362	4.2381	4.43876
	30-40	0.871937	0.905853	1.39567	1.81816	1.2479			30-40	2.69535	2.00454	2.53332	2.69468	2.48197			30-40	2.52997	2.76697	2.53627	2.74909	2.64557
	40-50	1.77822	1.77971	1.67733	1.29721	1.63312			40-50	3.98778	4.48452	4.19799	3.89017	4.14011			40-50	2.80101	2.89057	2.87681	2.86583	2.85855
	50-60	1.83284	2.20971	1.59238	1.97906	1.9035			50-60	6.42975	6.2366	6.60755	6.31107	6.39624			50-60	4.38232	4.62454	4.08226	4.02649	4.2789
	Mean	2.44663	2.58884	2.29959	2.38266	2.42943			Mean	5.17723	5.06181	4.98242	5.11741	5.08472			Mean	4.74094	5.57946	4.63156	4.90778	4.96494

## Sheet: Fig.5
Fig. 5. Seasonal dynamics of SOC, TN and AP concentrations and average concentrations in the 0-60 cm layer;
Season dynamics of SOC						Season dynamics of soil TN						Season dynamics of soil AP
Spring	Soil organic carbon (g kg-1)					Spring	Soil total nitrogen (g kg-1)					Spring	Soil Available Phosphorus (mg kg-1)
Soil depth (cm)	AG	CT	LF	CF		Soil depth (cm)	AG	CT	LF	CF		Soil depth (cm)	AG	CT	LF	CF
0-10	6.57911	8.36899	8.13462	5.03803		0-10	0.720807	0.814783	1.02494	0.582168		0-10	3.16364	8.52225	4.26123	4.68054
10-20	5.01676	3.67889	5.15748	4.68549		10-20	0.579462	0.380713	0.378813	0.570584		10-20	2.22807	4.5308	2.21848	3.73247
20-30	3.76377	2.35417	3.36904	1.48451		20-30	0.389133	0.267723	0.250079	0.222297		20-30	1.7375	3.46444	1.64946	1.37905
30-40	1.42665	2.24551	1.86873	1.42326		30-40	0.222313	0.217284	0.15047	0.200354		30-40	1.6138	3.14282	1.97951	1.2479
40-50	0.900803	2.82252	1.77602	2.21621		40-50	0.217077	0.300771	0.139742	0.295639		40-50	1.75364	4.09714	1.83691	1.63312
50-60	1.37856	3.3672	2.25125	2.19074		50-60	0.308368	0.350522	0.213318	0.317267		50-60	1.06893	6.78624	2.05196	1.9035
Mean	3.17761	3.80622	3.75952	2.83971		Mean	0.406194	0.388633	0.359561	0.364718		Mean	1.9276	5.09061	2.33292	2.42943
Summer						Summer						Summer
Soil depth (cm)	AG	CT	LF	CF		Soil depth (cm)	AG	CT	LF	CF		Soil depth (cm)	AG	CT	LF	CF
0-10	6.11282	9.99752	11.7396	6.35678		0-10	0.773624	0.955276	1.50274	0.721718		0-10	6.29464	8.91785	3.16863	9.44291
10-20	4.20519	7.66744	5.32197	4.50238		10-20	0.55014	0.726877	0.455638	0.531037		10-20	4.46994	5.70326	3.39726	5.41254
20-30	4.13295	3.4184	4.13301	2.1012		20-30	0.465228	0.36833	0.362481	0.276986		20-30	3.547	3.5693	3.16709	2.63098
30-40	2.83669	2.11294	2.66372	1.68422		30-40	0.351412	0.256189	0.282053	0.195699		30-40	2.90194	1.66272	2.65486	2.47774
40-50	1.85479	2.31733	2.07664	2.25235		40-50	0.287603	0.273613	0.216142	0.270698		40-50	1.67275	1.86382	1.52286	4.1401
50-60	1.12091	3.02933	1.90823	3.18863		50-60	0.246489	0.377698	0.187096	0.406345		50-60	1.70973	3.64076	1.38567	6.39624
Mean	3.37722	4.75716	4.64053	3.34759		Mean	0.445749	0.492997	0.501024	0.400414		Mean	3.43267	4.22628	2.5494	5.08342
Autumn						Autumn						Autumn
Soil depth (cm)	AG	CT	LF	CF		Soil depth (cm)	AG	CT	LF	CF		Soil depth (cm)	AG	CT	LF	CF
0-10	6.44441	11.3936	9.49129	5.21714		0-10	0.684745	1.1024	0.946511	0.521237		0-10	4.88095	5.44167	4.66902	7.73555
10-20	4.44549	7.34337	3.71255	4.95778		10-20	0.458736	0.731381	0.448293	0.514898		10-20	3.42415	3.52962	3.04736	7.8325
20-30	4.12374	3.38409	2.35069	3.07558		20-30	0.373633	0.342803	0.299835	0.33792		20-30	4.37581	2.60899	3.39122	4.43897
30-40	2.95223	2.11958	0.954991	1.81906		30-40	0.291205	0.242011	0.172676	0.167887		30-40	3.04993	1.75509	3.01075	2.6444
40-50	1.25203	1.98995	1.7982	2.58217		40-50	0.168058	0.236263	0.232282	0.258685		40-50	2.30153	1.85705	3.1388	2.85605
50-60	1.24482	2.19735	2.37287	3.29712		50-60	0.188058	0.242848	0.321708	0.332927		50-60	2.54314	1.73982	2.5893	4.27649
Mean	3.41045	4.73799	3.44677	3.49147		Mean	0.360739	0.482951	0.403551	0.355592		Mean	3.42925	2.82204	3.30774	4.964
	Soil organic carbon (g.kg-1)						Soil total nitrogen (g.kg-1)						Soil Available Phosphorus (mg.kg-1)
Season	AG	CT	LF	CF		Season	AG	CT	LF	CF		Season	AG	CT	LF	CF
Spring	3.17761	3.80622	3.75952	2.83971		Spring	0.406398	0.389091	0.36085	0.364718		Spring	1.9276	5.09061	2.33292	2.42943
Summer	3.37722	4.75716	4.64053	3.34759		Summer	0.445749	0.492997	0.501024	0.400123		Summer	3.43267	4.22628	2.5494	5.08342
Autumn	3.41045	4.73799	3.44677	3.49147		Autumn	0.360739	0.482993	0.403551	0.355598		Autumn	3.42925	2.82204	3.30774	4.964
Mean	3.32176	4.43379	3.94894	3.22626		Mean	0.404296	0.455027	0.421808	0.37348		Mean	2.92984	4.04631	2.73002	4.15895

## Sheet: Fig.6
Fig. 6. The ratio of soil carbon to nitrogen (C:N) among plant communities and the average C:N ratio for three seasons;
Spring								Summer									Autumn
		Soil C:N								Soil C:N								Soil C:N
Plant communities	Soil depth (cm)	Ⅰ	Ⅱ	Ⅲ	Ⅳ	Mean		Plant communities	Soil depth (cm)	Ⅰ	Ⅱ	Ⅲ	Ⅳ	Mean		Plant communities	Soil depth (cm)	Ⅰ	Ⅱ	Ⅲ	Ⅳ	Mean
AG	0-10	10.7112	10.7711	10.3612	10.7564	10.65		AG	0-10	8.70922	9.09899	9.46418	9.57314	9.21138		AG	0-10	11.123	11.3801	10.89	10.5525	10.9864
	10-20	10.2374	9.96266	9.82497	10.3942	10.1048			10-20	8.82542	10.1423	8.40855	8.33821	8.92862			10-20	11.4516	11.7843	11.0272	10.9877	11.3127
	20-30	11.1748	11.1747	11.4933	11.2933	11.284			20-30	10.72	11.4832	10.0234	9.40745	10.4085			20-30	12.8529	13.5627	12.6514	12.4945	12.8904
	30-40	7.56808	7.26319	7.9752	7.12083	7.48183			30-40	9.38833	8.35681	9.62449	10.4039	9.44338			30-40	12.4608	11.7495	12.4645	10.7355	11.8526
	40-50	4.68921	4.90944	4.94712	4.88552	4.85782			40-50	7.95369	8.53793	7.13448	6.74291	7.59225			40-50	9.20667	8.78833	8.29097	8.61554	8.72538
	50-60	4.70085	5.76834	5.49136	4.97625	5.2342			50-60	5.13866	5.421	5.53827	5.15326	5.3128			50-60	7.71475	6.98098	7.8642	8.43047	7.7476
	Mean	8.18026	8.30824	8.34887	8.23774	8.26878			Mean	8.45589	8.84004	8.36556	8.26981	8.48283			Mean	10.8016	10.7077	10.5314	10.3027	10.5858
	Soil depth (cm)	Ⅰ	Ⅱ	Ⅲ	Ⅳ	Mean			Soil depth (cm)	Ⅰ	Ⅱ	Ⅲ	Ⅳ	Mean			Soil depth (cm)	Ⅰ	Ⅱ	Ⅲ	Ⅳ	Mean
CT	0-10	11.7648	12.1489	12.1381	11.8836	11.9839		CT	0-10	11.9439	11.2613	12.6121	13.3959	12.3033		CT	0-10	11.6949	12.071	12.6999	11.7396	12.0514
	10-20	11.4151	11.1548	10.7567	11.7169	11.2609			10-20	11.8481	11.3839	11.6997	14.9331	12.4662			10-20	11.8696	11.5279	11.5565	11.9085	11.7156
	20-30	10.6065	10.2491	9.99194	10.1901	10.2594			20-30	10.8005	11.4377	10.106	11.0839	10.857			20-30	11.7963	11.4171	11.7518	11.1245	11.5224
	30-40	13.3062	12.3852	11.0662	11.7052	12.1157			30-40	9.28317	8.95689	9.82823	10.5182	9.64662			30-40	9.80804	10.6929	10.1778	10.2183	10.2243
	40-50	11.7789	10.9703	13.979	8.4068	11.2837			40-50	9.00043	9.91365	10.1817	10.1141	9.80245			40-50	9.20339	9.90109	10.2303	10.0116	9.83659
	50-60	10.6568	11.6126	11.6828	10.8851	11.2093			50-60	9.67275	8.78065	9.17727	9.85953	9.37255			50-60	10.2277	10.2902	10.6644	11.093	10.5688
	Mean	11.588	11.4202	11.6025	10.7979	11.3522			Mean	10.4248	10.289	10.6008	11.6508	10.7414			Mean	10.7667	10.9834	11.1801	11.0159	10.9865
	Soil depth (cm)	Ⅰ	Ⅱ	Ⅲ	Ⅳ	Mean			Soil depth (cm)	Ⅰ	Ⅱ	Ⅲ	Ⅳ	Mean			Soil depth (cm)	Ⅰ	Ⅱ	Ⅲ	Ⅳ	Mean
LF	0-10	9.61923	9.47865	8.73356	9.30749	9.28473		LF	0-10	8.73635	9.68004	9.93194	8.27418	9.15563		LF	0-10	11.9497	11.5588	11.5954	11.6986	11.7006
	10-20	16.1591	16.4157	15.5379	15.5156	15.9071			10-20	13.0305	13.6778	14.7236	13.1722	13.651			10-20	9.97868	11.1464	7.88767	10.1823	9.79876
	20-30	14.2073	16.6205	17.4574	14.8926	15.7945			20-30	13.2713	13.0319	13.3429	13.5919	13.3095			20-30	9.39744	10.1577	8.55119	8.57464	9.17025
	30-40	14.7441	14.9984	13.946	14.3645	14.5133			30-40	11.4599	10.5124	10.552	11.6056	11.0325			30-40	6.1456	6.52688	6.90113	6.38804	6.49041
	40-50	16.3736	15.6417	14.1528	13.3264	14.8736			40-50	10.9066	12.1096	10.7549	11.1222	11.2233			40-50	10.4536	8.55789	8.94378	8.44346	9.09969
	50-60	11.4774	12.4147	12.9225	12.5026	12.3293			50-60	11.5759	12.0476	11.721	12.281	11.9064			50-60	8.7644	7.82796	9.22766	8.78434	8.65109
	Mean	13.7634	14.2616	13.7917	13.3182	13.7837			Mean	11.4967	11.8432	11.8377	11.6745	11.7131			Mean	9.44824	9.29594	8.85113	9.01189	9.1518
	Soil depth (cm)	Ⅰ	Ⅱ	Ⅲ	Ⅳ	Mean			Soil depth (cm)	Ⅰ	Ⅱ	Ⅲ	Ⅳ	Mean			Soil depth (cm)	Ⅰ	Ⅱ	Ⅲ	Ⅳ	Mean
CF	0-10	10.6213	10.3159	9.64414	9.89449	10.1189		CF	0-10	10.9129	9.64244	10.4797	10.2942	10.3323		CF	0-10	12.655	11.6853	11.4433	11.0303	11.7035
	10-20	10.142	10.3568	7.35378	10.8529	9.67637			10-20	10.3935	8.39498	11.6115	10.035	10.1087			10-20	11.6075	10.3778	12.4592	10.5953	11.2599
	20-30	7.92913	8.12948	7.71185	7.35502	7.78137			20-30	9.12817	8.60168	8.81561	8.64037	8.79646			20-30	11.6726	10.6061	9.95085	10.351	10.6451
	30-40	8.26391	7.96454	9.28442	7.60366	8.27913			30-40	10.8797	9.51005	9.6881	10.1547	10.0581			30-40	11.7514	13.0469	12.1314	13.7564	12.6715
	40-50	8.92252	8.90179	8.18223	9.0046	8.75279			40-50	10.0319	10.3695	9.0084	9.73972	9.78737			40-50	11.9289	10.5425	12.0033	12.377	11.7129
	50-60	8.62181	8.87873	6.91534	8.43474	8.21266			50-60	8.84763	9.17899	9.81547	9.84211	9.42105			50-60	12.0258	11.8563	11.186	11.2171	11.5713
	Mean	9.08344	9.0912	8.18196	8.85757	8.80354			Mean	10.0323	9.28293	9.90313	9.78434	9.75067			Mean	11.9402	11.3525	11.529	11.5545	11.5941

## Sheet: Fig.7
Fig. 7. Seasonal dynamics of the C:N ratio among plant communities and the average C:N ratio in the 0-60 cm layer;
Season dynamics of soil C:N
	Spring	Soil C:N
	Soil depth (cm)	AG	CT	LF	CF
	0-10	10.65	11.9839	9.28473	10.1189
	10-20	10.1048	11.2609	15.9071	9.67637
	20-30	11.284	10.2594	15.7945	7.78137
	30-40	7.48183	12.1157	14.5133	8.27913
	40-50	4.85782	11.2837	14.8736	8.75279
	50-60	5.2342	11.2093	12.3293	8.21266
	Mean	8.26878	11.3522	13.7837	8.80354
	Summer
	Soil depth (cm)	AG	CT	LF	CF
	0-10	9.21138	12.3033	9.15563	10.3323
	10-20	8.92862	12.4662	13.651	10.1087
	20-30	10.4085	10.857	13.3095	8.79646
	30-40	9.44338	9.64662	11.0325	10.0581
	40-50	7.59225	9.80245	11.2233	9.78737
	50-60	5.3128	9.37255	11.9064	9.42105
	Mean	8.48283	10.7414	11.7131	9.75067
	Autumn
	Soil depth (cm)	AG	CT	LF	CF
	0-10	10.9864	12.0514	11.7006	11.7035
	10-20	11.3127	11.7156	9.79876	11.2599
	20-30	12.8904	11.5224	9.17025	10.6451
	30-40	11.8526	10.2243	6.49041	12.6715
	40-50	8.72538	9.83659	9.09969	11.7129
	50-60	7.7476	10.5688	8.65109	11.5713
	Mean	10.5858	10.9865	9.1518	11.5941
	Season	AG	CT	LF	CF
	Spring	8.26878	11.3522	13.7837	8.80354
	Summer	8.48283	10.7414	11.7131	9.75067
	Autumn	10.5858	10.9865	9.1518	11.5941
	Mean	9.11248	11.0267	11.5495	10.0494

## Sheet: Fig.8
Fig. 8. Relationships between C, N and P
Repeats	SOC (g kg-1)	Soil TN (g kg-1)	SOC (g kg-1)	Soil AP (mg kg-1)	Soil TN (g kg-1)	Soil AP (mg kg-1)
1	6.57911	0.72081	6.57911	3.16364	0.72081	3.16364
2	5.01676	0.58069	5.01676	2.22807	0.58069	2.22807
3	3.76377	0.38913	3.76377	1.7375	0.38913	1.7375
4	1.42665	0.22231	1.42665	1.6138	0.22231	1.6138
5	0.9008	0.21708	0.9008	1.75364	0.21708	1.75364
6	1.37856	0.30837	1.37856	1.06893	0.30837	1.06893
7	3.17761	0.4064	3.17761	1.9276	0.4064	1.9276
8	6.11282	0.77362	6.11282	6.29464	0.77362	6.29464
9	4.20519	0.55014	4.20519	4.46994	0.55014	4.46994
10	4.12545	0.46523	4.12545	3.547	0.46523	3.547
11	2.83669	0.35141	2.83669	2.90194	0.35141	2.90194
12	1.81722	0.2876	1.81722	1.67275	0.2876	1.67275
13	1.12091	0.24649	1.12091	1.70973	0.24649	1.70973
14	3.36971	0.44575	3.36971	3.43267	0.44575	3.43267
15	6.44691	0.68475	6.44691	4.88095	0.68475	4.88095
16	4.44549	0.45874	4.44549	3.42415	0.45874	3.42415
17	4.12374	0.37363	4.12374	4.37581	0.37363	4.37581
18	2.95223	0.29121	2.95223	3.04993	0.29121	3.04993
19	1.25203	0.16806	1.25203	2.30153	0.16806	2.30153
20	1.24513	0.18806	1.24513	2.54314	0.18806	2.54314
21	3.41092	0.36074	3.41092	3.42925	0.36074	3.42925
22	8.36899	0.80503	8.36899	8.52225	0.80503	8.52225
23	3.67889	0.38071	3.67889	4.5308	0.38071	4.5308
24	2.35417	0.26772	2.35417	3.46444	0.26772	3.46444
25	2.24551	0.22978	2.24551	3.14282	0.22978	3.14282
26	2.82252	0.30077	2.82252	4.09714	0.30077	4.09714
27	3.3672	0.35052	3.3672	6.78624	0.35052	6.78624
28	3.80622	0.38909	3.80622	5.09061	0.38909	5.09061
29	9.99752	0.95528	9.99752	8.91785	0.95528	8.91785
30	7.66744	0.72688	7.66744	5.70326	0.72688	5.70326
31	3.4184	0.36833	3.4184	3.5693	0.36833	3.5693
32	2.11294	0.25619	2.11294	1.66272	0.25619	1.66272
33	2.31733	0.27361	2.31733	1.86382	0.27361	1.86382
34	3.02933	0.3777	3.02933	3.64076	0.3777	3.64076
35	4.75716	0.493	4.75716	4.22628	0.493	4.22628
36	11.3936	1.1024	11.3936	5.44167	1.1024	5.44167
37	7.34337	0.73138	7.34337	3.52962	0.73138	3.52962
38	3.38409	0.3428	3.38409	2.60899	0.3428	2.60899
39	2.12208	0.24201	2.12208	1.75509	0.24201	1.75509
40	1.99745	0.23626	1.99745	1.85705	0.23626	1.85705
41	2.19735	0.2431	2.19735	1.73982	0.2431	1.73982
42	4.73966	0.48299	4.73966	2.82204	0.48299	2.82204
43	8.13462	1.02494	8.13462	4.26123	1.02494	4.26123
44	5.15748	0.37881	5.15748	2.21848	0.37881	2.21848
45	3.36904	0.25008	3.36904	1.64946	0.25008	1.64946
46	1.86873	0.15047	1.86873	1.97951	0.15047	1.97951
47	1.77602	0.14498	1.77602	1.83691	0.14498	1.83691
48	2.25125	0.21582	2.25125	2.05196	0.21582	2.05196
49	3.75952	0.36085	3.75952	2.33292	0.36085	2.33292
50	11.7396	1.50274	11.7396	3.16863	1.50274	3.16863
51	5.32197	0.45564	5.32197	3.39726	0.45564	3.39726
52	4.13301	0.36248	4.13301	3.16709	0.36248	3.16709
53	2.66372	0.28205	2.66372	2.65486	0.28205	2.65486
54	2.07664	0.21614	2.07664	1.52286	0.21614	1.52286
55	1.90823	0.1871	1.90823	1.38567	0.1871	1.38567
56	4.64053	0.50102	4.64053	2.5494	0.50102	2.5494
57	9.49129	0.94651	9.49129	4.66902	0.94651	4.66902
58	3.71255	0.44829	3.71255	3.04736	0.44829	3.04736
59	2.35069	0.29983	2.35069	3.39122	0.29983	3.39122
60	0.95499	0.17268	0.95499	3.01075	0.17268	3.01075
61	1.5982	0.23228	1.5982	3.1388	0.23228	3.1388
62	2.37287	0.32171	2.37287	2.5893	0.32171	2.5893
63	3.41343	0.40355	3.41343	3.30774	0.40355	3.30774
64	5.03803	0.58217	5.03803	4.68054	0.58217	4.68054
65	4.68549	0.57058	4.68549	3.73247	0.57058	3.73247
66	1.48451	0.2223	1.48451	1.37905	0.2223	1.37905
67	1.42326	0.20035	1.42326	1.2479	0.20035	1.2479
68	2.21621	0.29564	2.21621	1.63312	0.29564	1.63312
69	2.19074	0.31727	2.19074	1.9035	0.31727	1.9035
70	2.83971	0.36472	2.83971	2.42943	0.36472	2.42943
71	6.35678	0.72172	6.35678	9.44291	0.72172	9.44291
72	4.50238	0.53104	4.50238	5.41254	0.53104	5.41254
73	2.1012	0.27699	2.1012	2.63098	0.27699	2.63098
74	1.68422	0.1932	1.68422	2.47774	0.1932	2.47774
75	2.25235	0.2709	2.25235	4.1401	0.2709	4.1401
76	3.18863	0.40635	3.18863	6.39624	0.40635	6.39624
77	3.34759	0.40003	3.34759	5.08342	0.40003	5.08342
78	5.21714	0.52124	5.21714	7.73555	0.52124	7.73555
79	4.95778	0.5149	4.95778	7.8325	0.5149	7.8325
80	3.07558	0.33792	3.07558	4.43897	0.33792	4.43897
81	1.81906	0.16792	1.81906	2.6444	0.16792	2.6444
82	2.58217	0.25868	2.58217	2.85605	0.25868	2.85605
83	3.29712	0.33293	3.29712	4.27649	0.33293	4.27649
84	3.49147	0.3556	3.49147	4.964	0.3556	4.964
